# Supplementary material for: Prevalence of Associated Extraoral Symptoms and Comorbidities in Burning Mouth Syndrome Patients: A Systematic Review
Source: Oral Dis. 2025 Nov 15;32(3):675–83. doi: 10.1111/odi.70144 (PMC13125735; doi:10.1111/odi.70144)
Supplement: Supplementary file 3 — Table S2: Full data of BMS patients included in this systematic review. [file ODI-32-675-s002.xlsx]

## Sheet: Planilha1
PUBLICATION DATA			SAMPLE CHARACTERISTICS																							BMS CHARACTERISTICS							RESULTS
AUTHOR ID	COUNTRY	STUDY DESIGN	TOTAL SAMPLE	SAMPLE NUMBER		FEMALES		MALES		MINIMUM AGE		MAXIMUM AGE		MEAN AGE		MEDIAN		HABITS		DEPRESSION		ANXIETY		SLEEP QUALITY		BMS CLASSIFICATION	INVISIBLE SYMPTOM				SYMPTOMS TEMPORATILY		STATISTICAL DATA	MAIN CONCLUSIONS	REFERENCE
				BMS	CONTROL	BMS	CONTROL	BMS	CONTROL	BMS	CONTROL	BMS	CONTROL	BMS	CONTROL	BMS	CONTROL	BMS	CONTROL	BMS	CONTROL	BMS	CONTROL	BMS	CONTROL		N OF PATIENTS WITH INVISIBLE SYMPTOMS	TOTAL N OF INVISIBLE SYMPTOMS	BMS	CONTROL	BMS	CONTROL
Adamo et al. (2023)	Italy	Cross-sectional	500	500	NA	371	NA	129	NA	NA	NA	NA	NA	64.5±12.94	NA	NA	NA	Smokers: 130 (26%), Alcohol use: 74 (14.8%)	NA	Hamilton Rating Scale for Depression (HAM-D, Median [IQR]): 17 [14-20]	NA	Hamilton Rating Scale for Anxiety (HAM-A, Median [IQR]): 17 [15-20]	NA	Pittsburgh Sleep Quality Index (PSQI) and Epworth Sleepiness Scale (ESS, Median [IQR]): 8 [7.75-10]; 7 [5-9]. Insomnia: 451 (90.2%)	NA	ICOP, 2020	169	183	Irritable bowel syndrome: 8 (9.6%), Tinnitus: 32 (6.4%), opthtalmodynia: 24 (4.8%), skin burning: 23 (4.6%), vulvodynia: 21 (4.2%), funtional dypsepia: 18 (3.6%), tension headache: 16 (3.2%), dizziness: 10 (2%), restless legs syndrome: 7 (1.4%), ear itching: 5 (1%), nasal itching: 4 (0.8%), low back pain: 3 (0.6%), myofascial pain: 3 (0.6%), anal itching: 3 (0.6%), asthenia: 3 (0.6%), premature e…	NA	29.71 ± 47.19 months	NA	No statistical tests were performed to evaluate association between "invisible symptoms" and BMS patients	The diagnosis of BMS is often delayed, averaging 29 months in southern Italy, due to limited awareness among healthcare providers. This delay leads to misdiagnosis, multiple consultations, and increased socioeconomic costs, while also worsening patients' psychological distress and quality of life. Educational interventions across medical specialties are needed to promote early diagnosis, focusing…	Adamo D, Calabria E, Canfora F, Coppola N, Pecoraro G, D'Aniello L, Aria M, Mignogna MD, Leuci S. Burning mouth syndrome: Analysis of diagnostic delay in 500 patients. Oral Dis. 2024 Apr;30(3):1543-1554. doi: 10.1111/odi.14553. Epub 2023 Mar 13. PMID: 36825392.
Adamo et al. (2023)	Italy	Case-control	200	100	100	78	70	22	30	NA	NA	NA	NA	60.8±13.3	60.7±6.51	NA	NA	NA	NA	Depression Anxiety Stress Scales-21 (DASS-21, Median [IQR]): 16 [10-24.2]. 49 patients	NA	Depression Anxiety Stress Scales-21 (DASS-21, Median [IQR]): 16 [10-24.2]. 55 patients	Depression Anxiety Stress Scales-21 (DASS-21, Median [IQR]): 10 [4-17]. 31 patients	Insomnia Severity Index (ISI, Median [IQR]): 6 [3-11]. 44 patients	Insomnia Severity Index (ISI, Median [IQR]): 5 [2.75-10]. 37 patients	ICOP, 2020	NA	NA	NA	NA	30 ± 12-49.5 months	NA	A higher median score in DASS-21 in BMS patients than in controls. Higher stress score in BMS patients than in controls	The COVID-19 pandemic increased loneliness in BMS patients, exacerbating stress, anxiety, and depression, particularly in older individuals with higher education and lower social support. Loneliness correlates with worse disease outcomes, cognitive decline, and higher healthcare utilization. Clinicians should integrate loneliness screening into BMS assessments and adopt telehealth to maintain com…	Adamo D, Ottaviani G, Canfora F, Leuci S, Coppola N, Pecoraro G, Rupel K, Preda MTB, Vello V, Albert U, Gobbo M, Guarda-Nardini L, Giudice A, Calabria E, Aria M, D’Aniello L, Biasotto M, Mignogna MD. Loneliness during the COVID-19 Pandemic in Patients with Burning Mouth Syndrome: A Multicentric Case-Control Italian Study. Depress Anxiety. 2023;2023:6666741. doi: 10.1155/2023/6666741. Epub 2023 No…
Adamo et al. (2017)	Italy	Case-control	400	200	200	163	136	37	64	NA	NA	NA	NA	61.9±12.1	53.9±9.8	NA	NA	NA	NA	Hamilton Rating Scale for Depression (HAM-D, Median [IQR]): 13 [8-20]. 132 patients	NA	Hamilton Rating Scale for Anxiety (HAM-A, Median [IQR]): 16 [9-22]. 200 patients	NA	Pittsburgh Sleep Quality Index (PSQI): 158 patients	NA	ICHD-3, 2013	200	490	NA	NA	NA	NA	Poor sleep quality (PSQI ≥ 5) was present in 79% (158) of BMS patients patients with BMS. BMS patients had statistically higher scores in all items of the PSQI and ESS than the healthy controls (p < .001). A depressed mood and anxiety correlated positively with sleep disturbance. The Pearson correlations were 0.570 for the PSQI vs HAM-D (p < .001) and 0.549 for the PSQI vs HAM-A (p < .001). Pain …	The BMS patients showed poor sleep quality, and a higher anxiety and depression prevalence, comparing with control patients	Adamo D, Sardella A, Varoni E, Lajolo C, Biasotto M, Ottaviani G, Vescovi P, Simonazzi T, Pentenero M, Ardore M, Spadari F, Bombeccari G, Montebugnoli L, Gissi DB, Campisi G, Panzarella V, Carbone M, Valpreda L, Giuliani M, Aria M, Lo Muzio L, Mignogna MD. The association between burning mouth syndrome and sleep disturbance: A case-control multicentre study. Oral Dis. 2018 May;24(4):638-649. doi:…
Adamo et al. (2022)	Italy	Case-control	202	100	102	76	79	24	23	NA	NA	NA	NA	65.34±8.14	NA	NA	NA	Alcohol use: 15 (15%), Smokers: 24 (24%)	NA	Hamilton Rating Scale for Depression (HAM-D, Median [IQR]): 18 [14–21]. 100 patients	NA	Hamilton Rating Scale for Anxiety (HAM-A, Median [IQR]): 18 [15–21]. 100 patients	NA	Pittsburgh Sleep Quality Index (PSQI): 86 patients	NA	ICOP, 2020	100	286	NA	NA	Duration: 29±47.67 (months)	NA	The BMS patients presented statistically significant higher scores on the ARWMCs compared to the controls, especially in the right frontal, left frontal, right parietal-occipital, left parietal-occipital, right temporal and left temporal lobes. Age, a lower educational level, unemployment, essential hypertension, and hypercholesterolemia were correlated to a higher total score on the ARWMCs. No c…	This study suggests that BMS patients have a high prevalence of WMHs, particularly in frontal, parieto-occipital, and temporal brain regions, potentially leading to premature brain aging. This may worsen pain perception, mood disorders, and increase the risk of neurodegenerative diseases like AD and VaD. Clinicians should assess cardiovascular risk factors and use brain MRIs as diagnostic tools. …	Adamo D, Canfora F, Calabria E, Coppola N, Leuci S, Pecoraro G, Cuocolo R, Ugga L, D'Aniello L, Aria M, Mignogna MD. White matter hyperintensities in Burning Mouth Syndrome assessed according to the Age-Related White Matter Changes scale. Front Aging Neurosci. 2022 Sep 1;14:923720. doi: 10.3389/fnagi.2022.923720. PMID: 36118686; PMCID: PMC9475000.
Argiuolo et al. (2025)	Italy	Cross-sectional	200	200	NA	159	NA	41	NA	21	NA	85	NA	NA	NA	64	NA	Alcohol use: 43 (21.5%), Smokers: 64 (32%)	NA	Hamilton Rating Scale for Depression (HAM-D, Median [IQR]): 16 [6]. 72 patients	NA	Hamilton Rating Scale for Anxiety (HAM-D, Median [IQR]): 16.5 [6]. 83 patients	NA	Pittsburgh Sleep Quality Index (PSQI): 179	NA	ICOP, 2020	NA	NA	NA	NA	NA	NA	High anxiety and depression levels were associated with poor sleep quality. Anxiety and depression were associated with higher pain scores.	Psychological factors significantly impact the severity of BMS symptoms, underscoring the holistic approach in diagnosis and treatment.	Argiuolo A, Canfora F, Muzii B, D'Antonio C, D'Auria D, Giudice A, Musella G, D'Aniello L, Aria M, Maldonato NM, Mignogna MD, Adamo D. Inside the Fire. Exploring the Impact of Anxiety, Depression, and Sleep Disturbances on Pain Perception in Burning Mouth Syndrome: A Cross-Sectional Study of 200 Patients. J Oral Pathol Med. 2025 Aug 11. doi: 10.1111/jop.70026. Epub ahead of print. PMID: 40790615.
Calabria et al. (2024)	Italy	Cross-sectional	484	484	NA	242	NA	242	NA	NA	NA	NA	NA	NA	NA	NA	NA	Alcohol use: 15 (15%), Smokers: 24 (24%)	NA	Hamilton Rating Scale for Depression (HAM-D, Median [IQR]): 17 [14-20]): 315 patients	NA	Hamilton Rating Scale for Anxiety (HAM-A): 324 patients	NA	PSQI: 349 patients	NA	ICOP, 2020	349	988	NA	NA	NA	NA	Male BMS patients had a higher proportion of habitual alcohol consumption compared to females. Positive correlation between NRS and TPR-I scores and HAM-A, HAM-D, PSQI and ESS in both groups	This research explores the complex factors influencing BMS symptoms across genders. Clinical manifestations, pain severity, and psychological profiles do not significantly differ between men and women, suggesting shared underlying causes, especially in older patients. Sociodemographic factors like education, employment, BMI, and alcohol use affect pain perception in both genders. Lower education …	Calabria E, Canfora F, Leuci S, Coppola N, Pecoraro G, Giudice A, Antonelli A, Aria M, D'Aniello L, Mignogna MD, Adamo D. Gender differences in pain perception among burning mouth syndrome patients: a cross-sectional study of 242 men and 242 women. Sci Rep. 2024 Feb 9;14(1):3340. doi: 10.1038/s41598-024-53074-4. PMID: 38336850; PMCID: PMC10858236.
Canfora et al. (2021)	Italy	Case-control	80	40	40	30	30	10	10	NA	NA	NA	NA	65.6±8.6	63.7±9.5	NA	NA	Smokers: 10 (25%), Alcohol use: 8 (20%)	Smokers: 8 (20%), Alcohol use: 1 (2.5%)	Hamilton Rating Scale for Depression (HAM-D, Median [IQR]): 18 [13.25–27.75]. 39 patients	Hamilton Rating Scale for Depression (HAM-D): 5 patients	Hamilton Rating Scale for Anxiety (HAM-A, Median [IQR]): 17 [15–21.5]. 40 patients	Hamilton Rating Scale for Anxiety (HAM-A): 7 patients	Pittsburgh Sleep Quality Index (PSQI, Median [IQR]): 8.50 [4.28–11]. 30 patients	NA	ICOP, 2020	40	88	NA	NA	Duration: 21.40±25.25 (months)	NA	Patients with BMS had impairments in most cognitive domains compared with controls (p < 0.001**) except in RAVLT and CGD. The HAM-D, HAM-A, PSQI, ESS, SF-36, VAS, T-PRI, BPI and PD-Q scores were statistically different between BMS patients and controls (p < 0.001**) the WMCs frequency and ARWMC scores in the right temporal (RT) and left temporal (LT) lobe were higher in patients with BMS (p = 0.0…	BMS is associated with a higher decline in cognitive functions, particularly attention, working memory, and executive functions, but other functions such as praxis-constructive skills and verbal memory are preserved. The early identification of CI and associated factors may help clinicians to identify patients at risk of developing time-based neurodegenerative disorders, such as Alzheimer's disea…	Canfora F, Calabria E, Cuocolo R, Ugga L, Buono G, Marenzi G, Gasparro R, Pecoraro G, Aria M, D'Aniello L, Mignogna MD, Adamo D. Burning Fog: Cognitive Impairment in Burning Mouth Syndrome. Front Aging Neurosci. 2021 Aug 12;13:727417. doi: 10.3389/fnagi.2021.727417. PMID: 34475821; PMCID: PMC8406777.
Canfora et al., (2023)	Italy	Case-control	500	250	250	250	250	0	0	NA	NA	NA	NA	62.3±11.4	60.8±11.7	NA	NA	Smoker: 64 (25.6%), alcohol use: 27 (10.8%)	Smoker: 52 (20.8%), alcohol use: 47 (18.8%)	Hamilton Rating Scale for Depression (HAM-D). 247 patients	HAM-D: 81 (32.4%)	Hamilton Rating Scale for Anxiety (HAM-A). 246 patients	HAM-A: 89 ( 35.6%)	Pittsburgh Sleep Quality Index (PSQI). 226 patients	PSQI: 133 patients	ICOP, 2020	247	719	NA	NA	NA	NA	BMS patients had statistically significantly higher rates of heavy smoking and lower alcohol use rates compared to healthy patients. BMS patients had a higher frequency of oral symptoms than healthy patients. Severe pain was more frequent in BMS patients. The score of SF-MPQ was high in BMS patients. BMS patients presented a higher frequency of depression and sleep disturbances.	WBMS showed a higher prevalence of hypertension (HTN) than healthy women (HW), especially among those with lower education, unemployment, and systemic comorbidities. Although the mechanisms remain unclear, genetic, biological, and environmental factors may contribute to both BMS and HTN. This association may accelerate brain aging and disrupt pain processing. WBMS also reported more anxiety, depr…	Canfora F, Calabria E, Pecoraro G, Leuci S, Coppola N, Mazzaccara C, Spirito F, Aria M, D'Aniello L, Mignogna MD, Adamo D. Prevalence of hypertension and correlation with mental health in women with burning mouth syndrome: A case-control study. Front Cardiovasc Med. 2023 Jan 20;9:969148. doi: 10.3389/fcvm.2022.969148. PMID: 36741839; PMCID: PMC9894887.
Chana et al. (2021)	England	Cross-sectional	36	36	NA	31	NA	5	NA	32	NA	73	NA	55.1±9.3	NA	NA	NA	NA	NA	NA: 7 patients	NA	NA: 5 patients	NA	NA	NA	ICHD-3, 2013	15	26	Body chronic pain: 9, headache: 5	NA	Duration >=12 months: 28 (82.4); Duration (median, IQR): 30 [12.0-60.0], (months)	NA	Pain catastrophizing was elevated in 32% of patients, with significant associations to anxiety, depression, and reduced oral and general quality of life. Low pain self-efficacy was seen in 24%, and over half showed poor pain acceptance. Catastrophizing correlated strongly with depression (r = 0.80) and HRQoL (rho = −0.84). Self-efficacy and acceptance were also strongly linked to depression and H…	WBMS also had higher rates of anxiety, depression, and sleep disturbances. Early intervention and healthy lifestyle promotion are essential to improve outcomes and quality of life in this population.	Canfora F, Calabria E, Pecoraro G, Leuci S, Coppola N, Mazzaccara C, Spirito F, Aria M, D'Aniello L, Mignogna MD, Adamo D. Prevalence of hypertension and correlation with mental health in women with burning mouth syndrome: A case-control study. Front Cardiovasc Med. 2023 Jan 20;9:969148. doi: 10.3389/fcvm.2022.969148. PMID: 36741839; PMCID: PMC9894887.
Dalirsani et al. (2024)	Iran	Case-control	68	28	40	23	31	5	9	NA	NA	NA	NA	52.57 ± 9.76	51.28 ± 9.85	NA	NA	NA	NA	Hamilton Rating Scale for Depression (HAM-D): 25 patients	NA	Hamilton Rating Scale for Anxiety (HAM-A): 28 patients	NA	NA	NA	ICHD-3, 2013	28	53	NA	NA	1.75 ± 2.12 years	NA	BMS patients presented higher anxiety and depression rates	Opiophin concentration are correlated with burning sensation severity in BMS patients	Dalirsani Z, Amirchaghmaghi M, Semnani MM, Talebi M, Hashemy SI, Shakeri MT, Taghizadeh A. Comparison of Salivary Opiorphin in Burning Mouth Syndrome and Healthy Subjects and Its Correlation With Psychiatric Disorders. Clin Exp Dent Res. 2024 Dec;10(6):e934. doi: 10.1002/cre2.934. PMID: 39616519; PMCID: PMC11608505.
Dugan et al. (2023)	Romania	Case-control	230	120	110	93	82	27	28	NA	NA	NA	NA	59.07 ± 11.43	60.56 ± 11.71	NA	NA	Smokers: 39 (32.5%), alcohol users: 39 (32.5%)	Smokers: 39 (35.5%), alcohol users: 49 (44.54%)	Hospital Anxiety and Depression Scale (HADS): 15 patients	HAM-D: 1 (1%)	Hospital Anxiety and Depression Scale (HADS): 2 patients	HAM-A: 0 (0%)	Pittsburgh Sleep Quality Index (PSQI, Median [IQR]): 9.62 ± 3.76 (2–18). 5 patients	NA	ICHD-3, 2018	NA	NA	NA	NA	NA	NA	Higher depression prevalence in BMS patients. Worse sleep quality in BMS patients	The study concludes that Burning Mouth Syndrome (BMS) significantly impacts quality of life, with patients experiencing high stress, depression, sleep disturbances, and verbal fluency challenges. These findings underscore the need for a multidisciplinary approach, combining dental, psychological, and psychiatric expertise for effective diagnosis and management. Comprehensive care addressing psych…	Dugan C, Popescu BO, Țovaru S, Părlătescu I, Musat IA, Dobre M, Ribigan AC, Milanesi E. Neuropsychological assessment of Romanian burning mouth syndrome patients: stress, depression, sleep disturbance, and verbal fluency impairments. Front Psychol. 2023 May 15;14:1176147. doi: 10.3389/fpsyg.2023.1176147. PMID: 37255508; PMCID: PMC10225505.
Freilich et al. (2020)	United States	Cross-sectional	102	102	NA	88	NA	14	NA	26	NA	85	NA	NA	NA	65	NA	NA	NA	NA: 51 patients	NA	NA: 61 patients	NA	NA	NA	ICHD-3, 2013	96	233	Panic attacks: 24 (23.5%), post-traumatic stress disorder: 12 (11.9%), obsessive-compulsive disorder: 7 (6.9%), low back pain: 43 (42.2%), neck and shoulder pain: 41 (40.2%), myofascial pain: 22 (21.6%), skin dysesthesia: 10 (9.8%), genital dysesthesia: 4 (3.9%), irritable bowel disease: 15 (14.7%), chronic fatigue syndrome: 10 (9.8%), tinnitus: 19 (18.6%), palpitation: 26 (25.5%)	NA	NA	NA	No statistical testes were performed	Patients with BMS experience delay in diagnosis and management despite seeking and receiving professional care. Many undergo unnecessary tests and tend to be misdiagnosed or receive no diagnosis at all. Even those correctly diagnosed with BMS often receive inappropriate or ineffective treatment.	Freilich JE, Kuten-Shorrer M, Treister NS, Woo SB, Villa A. Burning mouth syndrome: a diagnostic challenge. Oral Surg Oral Med Oral Pathol Oral Radiol. 2020 Feb;129(2):120-124. doi: 10.1016/j.oooo.2019.09.015. Epub 2019 Oct 12. PMID: 31678041.
Khawaja, Bavia, and Keith (2020)	United States	Cross-sectional	112	112	NA	81	NA	31	NA	NA	NA	NA	NA	59.9±10.9	61.6±13.1	NA	NA	NA	NA	NA: 39 patients	NA	NA: 45 patients	NA	NA: 29 patients	NA	ICHD-3, 2013	50	113	Chronic headache disorder: 28, chronic neck pain disorder: 16	NA	< 1 y: 44 patients. ≥ 1 y: 60 patients	NA	Stepwise forward conditional logistic regression analysis suggested that nonconcurrent use of neuropathic medications was a predictor for significant relief of symptoms in patients with primary BMS. Likewise, the model suggested that presence of anxiety disorder was a predictor in patients with secondary BMS.	The prevalence of an associated sensory discrepancy was higher in primary BMS. Pharmacologic intervention provided significant relief for approximately half of the patients with primary BMS and nearly one-third of the patients with secondary BMS. Concurrent use of neuropathic medications was a negative predictor, and presence of anxiety disorder a positive predictor, of therapeutic response among…	Khawaja SN, Bavia PF, Keith DA. Clinical Characteristics, Treatment Effectiveness, and Predictors of Response to Pharmacotherapeutic Interventions in Burning Mouth Syndrome: A Retrospective Analysis. J Oral Facial Pain Headache. 2020 Spring;34(2):157-166. doi: 10.11607/ofph.2180. PMID: 32255581.
Lee and Chon (2018)	South Korea	Case-control	25	25	NA	25	NA	NA	NA	NA	NA	NA	NA	55.16±9.61	NA	NA	NA	NA	NA	NA	NA	NA	NA	Symptom Checklist-90-Revised (SCL-90R): 15 patients	NA	ICHD-3, 2013	15	15	NA	NA	NA	NA	Patients with sleep problems had higher frequency of pain, depression and anxiety.	Multiple factors are related to the developmental mechanisms of BMS. BMS is often accompanied by both physical and psychological conditions, such as subjective xerostomia, taste disturbances, and abnormal sensation, as well as hormonal changes after menopause, with depression and anxiety regarded as potential predisposing factors. In the presence of sleep disturbances, the BMS patients suffered d…	Lee YH DDS, PhD, Chon S MD, PhD. Burning mouth syndrome in postmenopausal women with self-reported sleep problems. Cranio. 2020 Jul;38(4):221-232. doi: 10.1080/08869634.2018.1512549. Epub 2018 Aug 31. PMID: 30165803.
Leuci et al. (2022)	Italy	Case-control	100	50	50	50	50	0	0	NA	NA	NA	NA	45.6± 6.7	44.5±7.1	NA	NA	Smokers: 14 (28%), alcohol use: 13 (26%)	Smokers: 15 (30%), alcohol use: 6 (12%)	Hospital Anxiety and Depression Scale (HADS): 8.04 ± 3.18	NA	Hospital Anxiety and Depression Scale (HADS): 11.86 ± 2.85	NA	Pittsburgh Sleep Quality Index (PSQI, Median [IQR]): 9.04 ± 2.63. 47 patients	PSQI: 21 patients	ICHD-3, 2013	47	47	NA	NA	NA	NA	A total of 50 BMS women and 50 healthy controls were enrolled. Compared with the controls, the BMS patients showed higher scores in the NRS (7,81 ± 1,71 vs. 0,14 ± 0.40; p < 0.0001), TPR-I (10,50 ± 4,86 vs. 0,36 ± 1,06; p < 0.0001), HADS-A (11,86 ± 2,85 vs. 3,90 ± 2,81; p < 0.0001), HADS-D (8,04 ± 3,18 vs. 1,42 ± 1,86; p < 0.0001) and PSQI (9,04 ± 2,62 vs. 4,64 ± 3,27; p < 0.0001). The mean SDI i…	In line with previous studies, anxiety, depression and sleep disturbances are more common in BMS patients than in healthy population. This pilot study demonstrates for the first time an association between BMS and low sexual desire.	Leuci S, Coppola N, Adamo D, Crocetto F, Barone B, Baldares S, Canfora F, Mignogna MD. Sexual desire, mood disorders and sleep disturbances in female BMS patients: A controlled study. J Oral Pathol Med. 2022 Sep 24. doi: 10.1111/jop.13362. Epub ahead of print. PMID: 36152003.
Marino et al. (2015)	Italy	Case-control	116	58	58	46	NI	12	NI	NI	NI	NI	NI	65.6±10.5	64.4±11.5	NA	NA	NA	NA	Montgomery and Asberg Depression Rating Scale (MADRS): 7.8±5.1. 57 patients	NA	Hospital Anxiety and Depression Scale (HADS): 23.5±8.2. 28 patients	NA	NA	NA	ICHD-3, 2013	57	138	Alexithymia: 53	Alexithymia: 19	Duration: 29±NI (months)	NA	Fifty-eight BMS subjects (46 females and 12 males) had a mean TAS-20 score significantly higher when compared to controls (p<0.001; r=0.72), corresponding to an occurrence rate of alexithymic traits of 79.3 versus 6.9 %. Alexithymic traits inBMS subjectswere just related to depressive traits (p=0.02; ρ=0.31).	The high occurrence of alexithymia in BMS is an adjunctive issue in favor of its multifactorial pathogenesis, with a not negligible role for somatization.	Marino R, Picci RL, Ferro G, Carezana C, Gandolfo S, Pentenero M. Peculiar alexithymic traits in burning mouth syndrome: case-control study. Clin Oral Investig. 2015 Nov;19(8):1799-805. doi: 10.1007/s00784-015-1416-5
Pedro et al. (2020)	Spain	Case-control	60	20	40	16	32	4	8	NA	NA	NA	NA	63.95 ± 13.32	63.60 ± 13.01	NA	NA	Smokers: 2 (10%), alcohol user: 6 (15%)	Smokers: 1 (2.5%), alcohol user: 0	International Classification of Diseases (ICD-11): 9 patients	International Classification of Diseases (ICD-11): 0 patients	International Classification of Diseases (ICD-11): 6 patients	International Classification of Diseases (ICD-11): 2 patients	NA	NA	ICHD-3, 2013	13	15	NA	NA	NA	NA	BMS patients had statistically significant differences in mental, behavioural, and neurodevelopmental disorders compared to controls. Controls had significantly better general health compared to BMS. OHIP-14 score was high in BMS compared to controls. BMS showed worsened quality of sleep than controls. Regarding the patients’ psychological status, BMS patients obtained worse results than controls…	BMS patients of the present study presented a significantly worsened overall health status than controls, suffering more illnesses; consuming more medication; and presenting worse general quality of life, worse oral quality of life, greater xerostomia, worse quality of sleep and greater degree of psychological disorders.	de Pedro M, López-Pintor RM, Casañas E, Hernández G. General health status of a sample of patients with burning mouth syndrome: A case-control study. Oral Dis. 2020 Jul;26(5):1020-1031. doi: 10.1111/odi.13327. Epub 2020 Apr 17. PMID: 32153093.
Rossella et al. (2022)	United States	Cross-sectional	82	82	NA	65	NA	17	NA	NA	NA	NA	NA	65.1±20.5	NA	NA	NA	NA	NA	NA: 46 patients	NA	NA: 46 patients	NA	NA	NA	ICHD-3, 2013	46	46	NA	NA	Duration (median, IQR): 10.5 [7.1–16.4] (months)	NA	Among the entire cohort, the median symptoms intensity score at baseline was 4.5 and 3.0 at first follow-up, a statistically significant improvement (p < .001; 95% CI). Among the subjects with anxiety/depression and those who were prescribed systemic psychogenic medications, the median symptoms’ intensity score at baseline was 5.0 and 3.0 at first follow-up, a statistically significant improvemen…	Clinicians are encouraged to prescribe topical clonazepam for BMS regardless of concomitant use of systemic psychogenic medications or comorbid mood disorders as it is an efficacious management approach in the presence or absence of these potentially complicating factors.	Rossella I, Alessandro V, Naman R, Gary K, Hervé SY. Topical clonazepam for burning mouth syndrome: Is it efficacious in patients with anxiety or depression? J Oral Rehabil. 2022 Jan;49(1):54-61. doi: 10.1111/joor.13275. Epub 2021 Nov 12. PMID: 34716948.
Shin et al. (2023)	South Korea	Cross-sectional	41	41	NA	37	NA	4	NA	NA	NA	NA	NA	66.5 ± 7.92	NA	NA	NA	NA	NA	Beck Depression Inventory (BDI): 31 patients	NA	State-Trait Anxiety Inventory (STAI): 41 patients	NA	NA	NA	ICHD-3, 2013	41	72	NA	NA	Less than 1 month: 5 (12.1%), 1 to 6 months: 19 (46.3%), 6 to 12 months: 3 (7.3%), more than 1 year: 14 (34.1%)	NA	Patients with burning and taste disturbances reported significant improvement in pain after treatment.	A large proportion of BMS patients also experience xerostomia, psychogenic symptoms, and taste change. Clonazepam significantly reduced burning pain in BMS patients with taste disturbances, but no significant reduction in burning pain was found in BMS patients with xerostomia or psychogenic traits only. Such information can be used in BMS patient counseling and the prediction of therapeutic outco…	Shin HI, Bang JI, Kim GJ, Kim MR, Sun DI, Kim SY. Therapeutic effects of clonazepam in patients with burning mouth syndrome and various symptoms or psychological conditions. Sci Rep. 2023 May 4;13(1):7257. doi: 10.1038/s41598-023-33983-6. PMID: 37142613; PMCID: PMC10160112.
Souza et al. (2012)	Brazil	Case-control	61	30	31	29	30	1	1	NA	NA	NA	NA	63.8 ± 11.8	62.3 ± 12.5	NA	NA	Smokers: 2 (3.27%)	Smokers: 3 (4.91%)	MINI-PLUS: 14 patients	MINI-PLUS: 4 patients	MINI-PLUS: 11 patients	MINI-PLUS: 3 patients	NA	NA	ICHD-2, 2004	25	72	Dysthymia: 4, bipolar disorder: 1, panic disorder: 2, specific phobia: 9, social phobia: 9, obsessive-compulsive disorder: 4, hypochondria: 14, cancerophobia: 14, body dismorphic disorder: 2, psychotic disorder: 2	dysthymia: 1, bipolar disorder: 3, agoraphobia: 2, specific phobia: 5, social phobia: 6, obsessive-compulsive disorder: 2, hypochondria: 1, cancerophobia: 2, body mysmorphic disorder: 1, adjustment disorder: 2, tic disorder: 1	NA	37.8 ± 40.1 months	BMS patients showed a higher frequency of depression and anxiety than control	Patients with BMS have a particular psychological and psychiatric profile	de Souza FT, Teixeira AL, Amaral TM, dos Santos TP, Abreu MH, Silva TA, Kummer A. Psychiatric disorders in burning mouth syndrome. J Psychosom Res. 2012 Feb;72(2):142-6. doi: 10.1016/j.jpsychores.2011.11.008. Epub 2011 Dec 6. PMID: 22281456.
Tokura et al. (2015)	Japan	Case-control	181	65	116	55	91	10	25	NA	NA	NA	NA	60.0 ± 9.9	61.0 ± 12.8	NA	NA	NA	NA	Diagnostic and statistical manual of mental disorders (CSM-IV-TR): 9 patients	NA	NA	NA	NA	NA	ICHD-3, 2004	11	9	Bipolar disorder: 1, panic disorder: 1	NA	28.5 ± 37.9 (months)	NA	BMS patients showed higher frequency of depression than controls	The NS scorewas lowin BMS patients, i.e., these patients had a characteristic personality trait that made them more likely to be cautious and not to readily start a newthing	Tokura T, Kimura H, Ito M, Nagashima W, Sato N, Kimura Y, Arao M, Aleksic B, Yoshida K, Kurita K, Ozaki N. Temperament and character profiles of patients with burning mouth syndrome. J Psychosom Res. 2015 May;78(5):495-498. doi: 10.1016/j.jpsychores.2015.02.006. Epub 2015 Feb 20. PMID: 25796514.
Wu et al. (2022)	China	Cohort	583	178	405	155	355	23	50	NA	NA	NA	NA	53.8±12.5	58.4±11.5	NA	NA	Smokers: 1 (0.56%), alcohol use: 3 (1.69%)	Smokers: 7 (1.73%), alcohol use: 7 (1.73%)	NA	NA	NA	NA	NA: 77 patients	NA	ICOP, 2020	NA	NA	NA	NA	3 months or longer: 178 patients	NA	No significant differences were found for age, sex, clinical characteristics, and 14-item Oral Health Impact Profile Questionnaire scores between BMS and no BMS groups. The χ2 test was used for correlation analysis between patients with BMS and without BMS. There were no significant differences in location of symptoms, altered taste, and xerostomia between the BMS and no BMS group (χ2 = 9.43, P =…	The study results implied significance of adopting multidisciplinary management of burning mouth sensation. It is imperative for dentists and physicians to strengthen their collaborative relationships and focus on both systemic and oral conditions in these patients.	Wu S, Zhang W, Wang X, He C, Yan Z. Challenge in the diagnosis, evaluation, and management of burning mouth sensation: A retrospective cohort study. J Am Dent Assoc. 2022 Sep 24:S0002-8177(22)00461-5. doi: 10.1016/j.adaj.2022.07.014. Epub ahead of print. PMID: 36167586.

## Sheet: Planilha2
500
100
200
484
40
250
120
20
30
178
